# Supplementary material for: Disturbed neurovascular coupling in hemodialysis patients
Source: PeerJ. 2020 Apr 15;8:e8989. doi: 10.7717/peerj.8989 (PMC7166048; doi:10.7717/peerj.8989)
Supplement: Supplemental Information 1 — Data imagings (T map), subjects and clinical variables (CSV format) and software for nii format (mricron). [file peerj-08-8989-s001.zip]

Archive with 192 entries (176 files):
- raw_data/
- raw_data/patients_info.csv
- raw_data/patients_info.xlsx
- raw_data/software_for_nii_format/
- raw_data/software_for_nii_format/mricron/
- raw_data/software_for_nii_format/mricron/bet.exe
- raw_data/software_for_nii_format/mricron/dcm2nii.exe
- raw_data/software_for_nii_format/mricron/dcm2nii.ini
- raw_data/software_for_nii_format/mricron/dcm2niigui.exe
- raw_data/software_for_nii_format/mricron/dcm2niigui.ini
- raw_data/software_for_nii_format/mricron/example/
- raw_data/software_for_nii_format/mricron/example/attention.nii.gz
- raw_data/software_for_nii_format/mricron/example/cutr.ini
- raw_data/software_for_nii_format/mricron/example/fmri2r.ini
- raw_data/software_for_nii_format/mricron/example/fmri3r.ini
- raw_data/software_for_nii_format/mricron/example/fmrir.ini
- raw_data/software_for_nii_format/mricron/example/lesions/
- raw_data/software_for_nii_format/mricron/example/lesions/1.voi
- raw_data/software_for_nii_format/mricron/example/lesions/10.voi
- raw_data/software_for_nii_format/mricron/example/lesions/11.voi
- raw_data/software_for_nii_format/mricron/example/lesions/12.voi
- raw_data/software_for_nii_format/mricron/example/lesions/13.voi
- raw_data/software_for_nii_format/mricron/example/lesions/14.voi
- raw_data/software_for_nii_format/mricron/example/lesions/15.voi
- raw_data/software_for_nii_format/mricron/example/lesions/16.voi
- raw_data/software_for_nii_format/mricron/example/lesions/17.voi
- raw_data/software_for_nii_format/mricron/example/lesions/18.voi
- raw_data/software_for_nii_format/mricron/example/lesions/19.voi
- raw_data/software_for_nii_format/mricron/example/lesions/2.voi
- raw_data/software_for_nii_format/mricron/example/lesions/20.voi
- raw_data/software_for_nii_format/mricron/example/lesions/21.voi
- raw_data/software_for_nii_format/mricron/example/lesions/22.voi
- raw_data/software_for_nii_format/mricron/example/lesions/23.voi
- raw_data/software_for_nii_format/mricron/example/lesions/24.voi
- raw_data/software_for_nii_format/mricron/example/lesions/3.voi
- raw_data/software_for_nii_format/mricron/example/lesions/4.voi
- raw_data/software_for_nii_format/mricron/example/lesions/5.voi
- raw_data/software_for_nii_format/mricron/example/lesions/6.voi
- raw_data/software_for_nii_format/mricron/example/lesions/7.voi
- raw_data/software_for_nii_format/mricron/example/lesions/8.voi
- raw_data/software_for_nii_format/mricron/example/lesions/9.voi
- raw_data/software_for_nii_format/mricron/example/lesions/binomial.val
- raw_data/software_for_nii_format/mricron/example/lesions/continuous.val
- raw_data/software_for_nii_format/mricron/example/saccades.nii.gz
- raw_data/software_for_nii_format/mricron/examplecut.bat
- raw_data/software_for_nii_format/mricron/examplefmri.bat
- raw_data/software_for_nii_format/mricron/examplefmri2.bat
- raw_data/software_for_nii_format/mricron/html/
- raw_data/software_for_nii_format/mricron/html/bat.html
- raw_data/software_for_nii_format/mricron/html/dcm2nii.html
- raw_data/software_for_nii_format/mricron/html/images/
- raw_data/software_for_nii_format/mricron/html/images/48x36.gif
- raw_data/software_for_nii_format/mricron/html/images/autocrop.jpg
- raw_data/software_for_nii_format/mricron/html/images/dcm2niigui.gif
- raw_data/software_for_nii_format/mricron/html/images/design.gif
- raw_data/software_for_nii_format/mricron/html/images/draw/
- raw_data/software_for_nii_format/mricron/html/images/draw/3dfill.png
- raw_data/software_for_nii_format/mricron/html/images/draw/circle.png
- raw_data/software_for_nii_format/mricron/html/images/draw/closedpen.png
- raw_data/software_for_nii_format/mricron/html/images/draw/fill.png
- raw_data/software_for_nii_format/mricron/html/images/draw/pen.png
- raw_data/software_for_nii_format/mricron/html/images/examplefmri.jpg
- raw_data/software_for_nii_format/mricron/html/images/examplefmri_multi.jpg
- raw_data/software_for_nii_format/mricron/html/images/gtk1.png
- raw_data/software_for_nii_format/mricron/html/images/gtk2.png
- raw_data/software_for_nii_format/mricron/html/images/icon.png
- raw_data/software_for_nii_format/mricron/html/images/layers.gif
- raw_data/software_for_nii_format/mricron/html/images/lazarus.gif
- raw_data/software_for_nii_format/mricron/html/images/lesionsum.jpg
- raw_data/software_for_nii_format/mricron/html/images/lieber.gif
- raw_data/software_for_nii_format/mricron/html/images/main.jpg
- raw_data/software_for_nii_format/mricron/html/images/meld.jpg
- raw_data/software_for_nii_format/mricron/html/images/nifti.jpg
- raw_data/software_for_nii_format/mricron/html/images/npm.gif
- raw_data/software_for_nii_format/mricron/html/images/osx.png
- raw_data/software_for_nii_format/mricron/html/images/patient9.jpg
- raw_data/software_for_nii_format/mricron/html/images/prefs.gif
- raw_data/software_for_nii_format/mricron/html/images/renderAAL.gif
- raw_data/software_for_nii_format/mricron/html/images/results.jpg
- raw_data/software_for_nii_format/mricron/html/images/space.gif
- raw_data/software_for_nii_format/mricron/html/images/splash.jpg
- raw_data/software_for_nii_format/mricron/html/images/threshold.gif
- raw_data/software_for_nii_format/mricron/html/images/transparency.gif
- raw_data/software_for_nii_format/mricron/html/images/val.gif
- raw_data/software_for_nii_format/mricron/html/images/windows.png
- raw_data/software_for_nii_format/mricron/html/images/zhistogram.gif
- raw_data/software_for_nii_format/mricron/html/index.html
- raw_data/software_for_nii_format/mricron/html/install.html
- raw_data/software_for_nii_format/mricron/html/main.html
- raw_data/software_for_nii_format/mricron/html/peri/
- raw_data/software_for_nii_format/mricron/html/peri/images/
- raw_data/software_for_nii_format/mricron/html/peri/images/combination.gif
- raw_data/software_for_nii_format/mricron/html/peri/images/eventtime.png
- raw_data/software_for_nii_format/mricron/html/peri/images/icon.png
- raw_data/software_for_nii_format/mricron/html/peri/images/meld.jpg
- raw_data/software_for_nii_format/mricron/html/peri/images/periset.gif
- raw_data/software_for_nii_format/mricron/html/peri/images/peristimulusplot.png
- raw_data/software_for_nii_format/mricron/html/peri/images/perivol.png
- raw_data/software_for_nii_format/mricron/html/peri/images/raw.gif
- raw_data/software_for_nii_format/mricron/html/peri/images/regressed.gif
- raw_data/software_for_nii_format/mricron/html/peri/images/timeline.png
- raw_data/software_for_nii_format/mricron/html/peri/index.html
- raw_data/software_for_nii_format/mricron/html/source.html
- raw_data/software_for_nii_format/mricron/html/stats.html
- raw_data/software_for_nii_format/mricron/html/tutorial/
- raw_data/software_for_nii_format/mricron/html/tutorial/images/
- raw_data/software_for_nii_format/mricron/html/tutorial/images/design.gif
- raw_data/software_for_nii_format/mricron/html/tutorial/images/icon.png
- raw_data/software_for_nii_format/mricron/html/tutorial/images/lesionsum.jpg
- raw_data/software_for_nii_format/mricron/html/tutorial/images/lieber.gif
- raw_data/software_for_nii_format/mricron/html/tutorial/images/meld.jpg
- raw_data/software_for_nii_format/mricron/html/tutorial/images/npm.gif
- raw_data/software_for_nii_format/mricron/html/tutorial/images/patient9.jpg
- raw_data/software_for_nii_format/mricron/html/tutorial/images/results.jpg
- raw_data/software_for_nii_format/mricron/html/tutorial/images/threshold.gif
- raw_data/software_for_nii_format/mricron/html/tutorial/images/val.gif
- raw_data/software_for_nii_format/mricron/html/tutorial/images/zhistogram.gif
- raw_data/software_for_nii_format/mricron/html/tutorial/mricrondata.zip
- raw_data/software_for_nii_format/mricron/lut/
- raw_data/software_for_nii_format/mricron/lut/1hot.lut
- raw_data/software_for_nii_format/mricron/lut/2winter.lut
- raw_data/software_for_nii_format/mricron/lut/3warm.lut
- raw_data/software_for_nii_format/mricron/lut/4cool.lut
- raw_data/software_for_nii_format/mricron/lut/5redyell.lut
- raw_data/software_for_nii_format/mricron/lut/6bluegrn.lut
- raw_data/software_for_nii_format/mricron/lut/actc.lut
- raw_data/software_for_nii_format/mricron/lut/blackbdy.lut
- raw_data/software_for_nii_format/mricron/lut/bluegray.lut
- raw_data/software_for_nii_format/mricron/lut/bone.lut
- raw_data/software_for_nii_format/mricron/lut/cardiac.lut
- raw_data/software_for_nii_format/mricron/lut/cortex.lut
- raw_data/software_for_nii_format/mricron/lut/flow.lut
- raw_data/software_for_nii_format/mricron/lut/french.lut
- raw_data/software_for_nii_format/mricron/lut/GE_color.lut
- raw_data/software_for_nii_format/mricron/lut/gold.lut
- raw_data/software_for_nii_format/mricron/lut/gooch.lut
- raw_data/software_for_nii_format/mricron/lut/greengray.lut
- raw_data/software_for_nii_format/mricron/lut/HOTIRON.lut
- raw_data/software_for_nii_format/mricron/lut/lu.lut
- raw_data/software_for_nii_format/mricron/lut/NIH.lut
- raw_data/software_for_nii_format/mricron/lut/NIH_fire.lut
- raw_data/software_for_nii_format/mricron/lut/NIH_ice.lut
- raw_data/software_for_nii_format/mricron/lut/pink.lut
- raw_data/software_for_nii_format/mricron/lut/Rainramp.lut
- raw_data/software_for_nii_format/mricron/lut/redgray.lut
- raw_data/software_for_nii_format/mricron/lut/spectrum.lut
- raw_data/software_for_nii_format/mricron/lut/surface.lut
- raw_data/software_for_nii_format/mricron/lut/test.lut
- raw_data/software_for_nii_format/mricron/lut/testlinear.lut
- raw_data/software_for_nii_format/mricron/lut/textlut.lut
- raw_data/software_for_nii_format/mricron/lut/x_hot.lut
- raw_data/software_for_nii_format/mricron/lut/x_rain.lut
- raw_data/software_for_nii_format/mricron/mricron.exe
- raw_data/software_for_nii_format/mricron/mricron.ini
- raw_data/software_for_nii_format/mricron/mricron32.exe
- raw_data/software_for_nii_format/mricron/mricron32.ini
- raw_data/software_for_nii_format/mricron/multislice/
- raw_data/software_for_nii_format/mricron/multislice/ax.ini
- raw_data/software_for_nii_format/mricron/multislice/coro.ini
- raw_data/software_for_nii_format/mricron/multislice/default.ini
- raw_data/software_for_nii_format/mricron/multislice/sag.ini
- raw_data/software_for_nii_format/mricron/npm.exe
- raw_data/software_for_nii_format/mricron/npm.ini
- raw_data/software_for_nii_format/mricron/pigz.exe
- raw_data/software_for_nii_format/mricron/render/
- raw_data/software_for_nii_format/mricron/render/default.ini
- raw_data/software_for_nii_format/mricron/templates/
- raw_data/software_for_nii_format/mricron/templates/aal.nii
- raw_data/software_for_nii_format/mricron/templates/aal.nii.gz
- raw_data/software_for_nii_format/mricron/templates/aal.nii.lut
- raw_data/software_for_nii_format/mricron/templates/aal.nii.txt
- raw_data/software_for_nii_format/mricron/templates/AICHAmc.nii.gz
- raw_data/software_for_nii_format/mricron/templates/AICHAmc.nii.lut
- raw_data/software_for_nii_format/mricron/templates/AICHAmc.nii.txt
- raw_data/software_for_nii_format/mricron/templates/brodmann.nii.gz
- raw_data/software_for_nii_format/mricron/templates/brodmann.nii.lut
- raw_data/software_for_nii_format/mricron/templates/ch2.nii.gz
- raw_data/software_for_nii_format/mricron/templates/ch2bet.nii.gz
- raw_data/software_for_nii_format/mricron/templates/ch2better.nii.gz
- raw_data/software_for_nii_format/mricron/templates/HarvardOxford-cort-maxprob-thr0-1mm.nii.gz
- raw_data/software_for_nii_format/mricron/templates/inia19-NeuroMaps.nii.gz
- raw_data/software_for_nii_format/mricron/templates/inia19-t1-brain.nii.gz
- raw_data/software_for_nii_format/mricron/templates/JHU-WhiteMatter-labels-1mm.nii.gz
- raw_data/software_for_nii_format/mricron/templates/JHU-WhiteMatter-labels-1mm.nii.lut
- raw_data/software_for_nii_format/mricron/templates/JHU-WhiteMatter-labels-1mm.nii.txt
- raw_data/software_for_nii_format/mricron/templates/JHU-WhiteMatter-labels-2mm.nii.gz
- raw_data/software_for_nii_format/mricron/templates/JHU-WhiteMatter-labels-2mm.nii.lut
- raw_data/software_for_nii_format/mricron/templates/JHU-WhiteMatter-labels-2mm.nii.txt
- raw_data/software_for_nii_format/mricron/templates/natbrainlab.nii.gz
- raw_data/spmT_alff.nii
- raw_data/spmT_cbf.nii
- raw_data/spmT_ratio.nii
