# Supplementary material for: Disturbed neurovascular coupling in hemodialysis patients
Source: PeerJ. 2020 Apr 15;8:e8989. doi: 10.7717/peerj.8989 (PMC7166048; doi:10.7717/peerj.8989)
Supplement: Supplemental Information 1 — Data imagings (T map), subjects and clinical variables (CSV format) and software for nii format (mricron). [file peerj-08-8989-s001.zip › raw_data/patients_info.csv]

Subjects	Gender	Age	Systolic_Pressure	Diastlic_Pressure	Hemodialysis times	Hemoglobin	Calcium	Phosphorus	Albumin	BUN	Creatinine	Serum Ferritin
PT002	M	53	137	68	785	133	2.80	0.99	436	7.08	421.0	48.60
PT003	F	58	137	57	381	111	2.53	2.65	44.7	19.49	827.6	122.80
PT005	F	39	165	87	604	118	2.57	2.64	41.4	19.85	939.5	61.10
PT006	M	32	139	78	615	144	2.47	2.63	42	29.68	1414.7	38.10
PT007	M	63	180	96	593	118	2.14	2.74	41.5	20.78	1000.9	70.50
PT008	F	43	150	95	598	115	2.21	2.23	43.6	22.03	1125.6	227.70
PT011	F	48	121	82	280	116	2.43	2.02	42.6	21.80	1127.0	71.60
PT012	M	66	145	68	393	108	2.20	1.65	44.3	18.84	864.5	442.80
PT013	F	37	124	95	602	118	2.41	0.90	39.1	10.22	706.6	240.90
PT014	F	65	123	70	362	119	2.12	2.06	42.3	19.84	788.3	39.30
PT015	M	36	165	105	372	135	2.51	2.68	41.2	18.68	1044.2	11.60
PT016	M	56	135	71	775	113	2.50	1.65	46.8	27.15	1317.8	400.10
PT017	M	55	146	68	318	103	2.19	1.82	43.7	22.02	1307.0	421.30
PT018	F	56	117	72	598	119	2.52	2.29	38.4	27.31	879.9	87.70
PT020	M	41	149	83	595	109	2.27	2.94	47.6	22.43	1458.9	48.60
PT021	M	54	143	71	475	114	2.33	1.73	47.2	19.76	866.3	180.80
PT022	M	67	128	75	596	117	2.30	1.11	43.4	26.82	1178.4	101.80
PT023	M	63	173	93	209	113	2.10	2.75	45.5	28.8	1091.0	220.60
PT024	F	55	179	67	252	104	2.12	2.14	41.2	20.78	671.1	170.10
PT025	F	61	160	88	622	106	2.35	1.39	41.7	23.63	814.1	289.60
PT026	M	52	126	67	425	127	2.29	1.54	46.5	20.03	1084.7	204.20
PT027	M	60	148	88	592	104	2.56	1.75	43.2	19.85	978.6	152.90
PT028	M	39	137	93	597	118	2.47	1.50	47.9	18.87	1149.1	306.50
PT029	F	58	142	61	598	105	2.15	2.30	41.8	16.99	912.2	373.50
PT030	M	56	164	88	596	116	2.28	1.31	44.3	14.45	880.3	28.80
PT031	F	64	160	80	591	113	2.24	1.52	42.6	21.75	805.1	135.90
PT032	F	59	176	105	602	93	2.65	2.64	45.7	16.68	693.9	270.60
PT033	M	29	111	63	392	105	2.08	2.00	37.1	22.88	500.7	128.40
PT034	F	63	127	60	596	102	2.50	1.85	47.1	20.77	724.9	236.10
PT036	F	64	138	59	624	124	2.37	1.70	45.9	14.58	843.7	137.70
PT037	F	71	169	85	266	126	2.20	2.71	43.8	21.05	1038.8	129.20
PT038	M	45	179	81	138	125	2.13	2.15	42.4	24.11	1103.0	74.20
PT039	M	59	150	65	622	118	1.86	2.60	47.2	23.07	898.7	126.50
PT040	M	32	140	81	600	93	2.65	2.64	45.7	16.68	693.9	270.60
PT041	M	64	121	69	622	125	2.59	1.87	47.3	24.52	1070.9	124.70
PT043	M	52	157	81	275	126	2.03	1.21	44.7	16.53	837.9	85.80
PT044	M	62	93	51	626	119	2.16	1.77	48.4	21.49	1086.6	220.90
PT045	F	56	157	76	620	107	2.50	1.80	41.7	19.63	709.6	242.20
PT047	M	38	170	96	135	133	2.28	2.17	40.2	24.55	1295.0	65.00
PT048	F	40	165	99	156	82	2.20	1.24	35.8	21.28	791.2	324.40
PT049	M	64	121	67	86	105	2.28	1.27	37.1	30.3	1042.8	79.30
PT050	M	48	138	89	158	102	2.60	1.71	44.6	9.83	560.8	168.30
PT051	F	52	139	74	609	108	2.28	2.54	45.4	28.76	878.0	567.80
PT052	M	54	124	68	623	118	2.05	2.77	36.8	26.93	1383.7	281.70
PT053	M	59	114	65	623	155	2.94	2.26	40.8	20.18	914.7	45.80
PT054	M	55	177	68	618	119	2.28	1.61	44.7	25.27	1007.6	266.60
HC001	F	61
HC002	F	55
HC003	M	52
HC004	F	41
HC005	M	61
HC006	F	60
HC007	F	59
HC008	F	54
HC009	F	54
HC010	M	50
HC011	F	52
HC013	M	59
HC014	F	59
HC017	F	65
HC018	M	54
HC019	F	51
HC021	M	59
HC022	M	62
HC023	F	57
HC024	F	55
HC025	F	64
HC026	M	54
HC027	M	58
HC028	M	62
HC029	M	65
HC030	F	64
HC031	F	64
HC032	M	58
HC033	F	57
HC034	F	56
HC035	M	60
HC036	M	51
HC037	M	38
HC038	M	52
HC039	M	43
HC040	F	61
HC041	M	50
HC042	F	55
HC043	F	55
HC044	F	60
HC045	F	50
HC046	M	50
HC047	F	57
HC048	F	58
HC049	M	56
HC052	M	58
HC053	M	50
