# Supplementary material for: Disturbed neurovascular coupling in hemodialysis patients
Source: PeerJ. 2020 Apr 15;8:e8989. doi: 10.7717/peerj.8989 (PMC7166048; doi:10.7717/peerj.8989)
Supplement: Supplemental Information 1 — Data imagings (T map), subjects and clinical variables (CSV format) and software for nii format (mricron). [file peerj-08-8989-s001.zip › raw_data/software_for_nii_format/mricron/dcm2nii.ini]

[BOOL]
DebugMode=0
UntestedFeatures=0
TxtReport=0
UINT16toFLOAT32=1
PlanarRGB=0
Verbose=0
Anonymize=1
AnonymizeSourceDICOM=0
AppendAcqSeries=1
AppendDate=1
AppendFilename=0
AppendPatientName=0
AppendProtocolName=1
AutoCrop=0
CollapseFolders=1
createoutputfolder=0
CustomRename=0
enablereorient=1
OrthoFlipXDim=0
EveryFile=1
fourD=1
Gzip=1
ManualNIfTIConv=1
PhilipsPrecise=0
RecursiveUseNameAppend=0
SingleNIIFile=1
SPM2=0
Stack3DImagesWithSameAcqNum=0
Swizzle4D=1
UseGE_0021_104F=0

[INT]
BeginClip=0
LastClip=0
usePigz=0
MaxReorientMatrix=1023
MinReorientMatrix=200
RecursiveFolderDepth=5
OutDirMode=0
SiemensDTIUse0019If00181020atleast=15
SiemensDTINoAngulationCorrectionIf00181020atleast=1000
SiemensDTIStackIf00181020atleast=15

[STR]
OutDir=C:\Users\ASUS\Documents
