# Supplementary material for: Disturbed neurovascular coupling in hemodialysis patients
Source: PeerJ. 2020 Apr 15;8:e8989. doi: 10.7717/peerj.8989 (PMC7166048; doi:10.7717/peerj.8989)
Supplement: Supplemental Information 1 — Data imagings (T map), subjects and clinical variables (CSV format) and software for nii format (mricron). [file peerj-08-8989-s001.zip › raw_data/software_for_nii_format/mricron/example/fmri2r.ini]

[BOOL]
SmoothBG=1
SmoothOverlay=1
Trilinear=1
OverlayFromBGSurface=0
ShowCutout=0
FlipLR=0
[INT]
BGNearClip=0
OverlayNearClip=0
Azimuth=110
Elevation=45
BGSurface=25
OverlaySurface=1
BGDepth=8
OverlayDepth=8
CutoutLo1=90
CutoutHi1=181
CutoutLo2=118
CutoutHi2=217
CutoutLo3=90
CutoutHi3=181
OverlayFromBGSurface=0
CutoutBias=4
