# Supplementary material for: Disturbed neurovascular coupling in hemodialysis patients
Source: PeerJ. 2020 Apr 15;8:e8989. doi: 10.7717/peerj.8989 (PMC7166048; doi:10.7717/peerj.8989)
Supplement: Supplemental Information 1 — Data imagings (T map), subjects and clinical variables (CSV format) and software for nii format (mricron). [file peerj-08-8989-s001.zip › raw_data/software_for_nii_format/mricron/example/lesions/binomial.val]

#Version:0
#Covary Volume	0
#Template	C:\template.img
#CritPct	16
ImageName	Cancel
1.voi	0
2.voi	0
3.voi	0
4.voi	0
5.voi	0
6.voi	0
7.voi	0
8.voi	0
9.voi	0
10.voi	0
11.voi	0
12.voi	0
13.voi	1
14.voi	1
15.voi	1
16.voi	1
17.voi	1
18.voi	1
19.voi	1
20.voi	1
21.voi	1
22.voi	1
23.voi	1
24.voi	1
