# Supplementary material for: Disturbed neurovascular coupling in hemodialysis patients
Source: PeerJ. 2020 Apr 15;8:e8989. doi: 10.7717/peerj.8989 (PMC7166048; doi:10.7717/peerj.8989)
Supplement: Supplemental Information 1 — Data imagings (T map), subjects and clinical variables (CSV format) and software for nii format (mricron). [file peerj-08-8989-s001.zip › raw_data/software_for_nii_format/mricron/example/lesions/continuous.val]

#Version:0
#Covary Volume	0
#Template	C:\template.img
#CritPct	16
ImageName	Cancel
1.voi	2
2.voi	44
3.voi	22
4.voi	24
5.voi	23
6.voi	22
7.voi	18
8.voi	12
9.voi	15
10.voi	41
11.voi	32
12.voi	22
13.voi	60
14.voi	58
15.voi	57
16.voi	57
17.voi	55
18.voi	56
19.voi	60
20.voi	59
21.voi	57
22.voi	58
23.voi	56
24.voi	57
