# Supplementary material for: Disturbed neurovascular coupling in hemodialysis patients
Source: PeerJ. 2020 Apr 15;8:e8989. doi: 10.7717/peerj.8989 (PMC7166048; doi:10.7717/peerj.8989)
Supplement: Supplemental Information 1 — Data imagings (T map), subjects and clinical variables (CSV format) and software for nii format (mricron). [file peerj-08-8989-s001.zip › raw_data/software_for_nii_format/mricron/examplecut.bat]

start mricron .\templates\ch2bet.nii.gz -s 3 -c pink -l 40 -h 120 -r .\example\cutr.ini
