# Supplementary material for: Disturbed neurovascular coupling in hemodialysis patients
Source: PeerJ. 2020 Apr 15;8:e8989. doi: 10.7717/peerj.8989 (PMC7166048; doi:10.7717/peerj.8989)
Supplement: Supplemental Information 1 — Data imagings (T map), subjects and clinical variables (CSV format) and software for nii format (mricron). [file peerj-08-8989-s001.zip › raw_data/software_for_nii_format/mricron/lut/lu.lut]

* s=byte	index	red	green	blue
S	0	255	255	255
S	1	255	255	255
S	2	255	255	255
S	3	255	255	255
S	4	255	255	255
S	5	255	255	255
S	6	255	255	255
S	7	255	255	255
S	8	255	255	255
S	9	255	255	255
S	10	255	255	255
S	11	255	255	255
S	12	255	255	255
S	13	255	255	255
S	14	255	255	255
S	15	255	255	255
S	16	255	255	255
S	17	255	255	255
S	18	255	255	255
S	19	255	255	255
S	20	255	255	255
S	21	255	255	255
S	22	255	255	255
S	23	255	255	255
S	24	255	255	255
S	25	255	255	255
S	26	255	255	255
S	27	255	255	255
S	28	255	255	255
S	29	255	255	255
S	30	255	255	255
S	31	255	255	255
S	32	255	255	255
S	33	255	255	255
S	34	255	255	255
S	35	255	255	255
S	36	255	255	255
S	37	255	255	255
S	38	255	255	255
S	39	255	255	255
S	40	255	255	255
S	41	255	255	255
S	42	255	255	255
S	43	255	255	255
S	44	255	255	255
S	45	255	255	255
S	46	255	255	255
S	47	255	255	255
S	48	255	255	255
S	49	255	255	255
S	50	255	255	255
S	51	255	255	255
S	52	255	255	255
S	53	255	255	255
S	54	255	255	255
S	55	255	255	255
S	56	255	255	255
S	57	255	255	255
S	58	255	255	255
S	59	255	255	255
S	60	255	255	255
S	61	255	255	255
S	62	255	255	255
S	63	255	255	255
S	64	255	179	0
S	65	255	179	0
S	66	255	179	0
S	67	255	179	0
S	68	255	179	0
S	69	255	179	0
S	70	255	179	0
S	71	255	179	0
S	72	255	179	0
S	73	255	179	0
S	74	255	179	0
S	75	255	179	0
S	76	255	179	0
S	77	255	179	0
S	78	255	179	0
S	79	255	179	0
S	80	255	179	0
S	81	255	179	0
S	82	255	179	0
S	83	255	179	0
S	84	255	179	0
S	85	255	179	0
S	86	255	179	0
S	87	255	179	0
S	88	255	179	0
S	89	255	179	0
S	90	255	179	0
S	91	255	179	0
S	92	255	179	0
S	93	255	179	0
S	94	255	179	0
S	95	255	179	0
S	96	255	179	0
S	97	255	179	0
S	98	255	179	0
S	99	255	179	0
S	100	255	179	0
S	101	255	179	0
S	102	255	179	0
S	103	255	179	0
S	104	255	179	0
S	105	255	179	0
S	106	255	179	0
S	107	255	179	0
S	108	255	179	0
S	109	255	179	0
S	110	255	179	0
S	111	255	179	0
S	112	255	179	0
S	113	255	179	0
S	114	255	179	0
S	115	255	179	0
S	116	255	179	0
S	117	255	179	0
S	118	255	179	0
S	119	255	179	0
S	120	255	179	0
S	121	255	179	0
S	122	255	179	0
S	123	255	179	0
S	124	255	179	0
S	125	255	179	0
S	126	255	179	0
S	127	255	179	0
S	128	255	77	0
S	129	255	77	0
S	130	255	77	0
S	131	255	77	0
S	132	255	77	0
S	133	255	77	0
S	134	255	77	0
S	135	255	77	0
S	136	255	77	0
S	137	255	77	0
S	138	255	77	0
S	139	255	77	0
S	140	255	77	0
S	141	255	77	0
S	142	255	77	0
S	143	255	77	0
S	144	255	77	0
S	145	255	77	0
S	146	255	77	0
S	147	255	77	0
S	148	255	77	0
S	149	255	77	0
S	150	255	77	0
S	151	255	77	0
S	152	255	77	0
S	153	255	77	0
S	154	255	77	0
S	155	255	77	0
S	156	255	77	0
S	157	255	77	0
S	158	255	77	0
S	159	255	77	0
S	160	255	77	0
S	161	255	77	0
S	162	255	77	0
S	163	255	77	0
S	164	255	77	0
S	165	255	77	0
S	166	255	77	0
S	167	255	77	0
S	168	255	77	0
S	169	255	77	0
S	170	255	77	0
S	171	255	77	0
S	172	255	77	0
S	173	255	77	0
S	174	255	77	0
S	175	255	77	0
S	176	255	77	0
S	177	255	77	0
S	178	255	77	0
S	179	255	77	0
S	180	255	77	0
S	181	255	77	0
S	182	255	77	0
S	183	255	77	0
S	184	255	77	0
S	185	255	77	0
S	186	255	77	0
S	187	255	77	0
S	188	255	77	0
S	189	255	77	0
S	190	255	77	0
S	191	255	77	0
S	192	255	0	0
S	193	255	0	0
S	194	255	0	0
S	195	255	0	0
S	196	255	0	0
S	197	255	0	0
S	198	255	0	0
S	199	255	0	0
S	200	255	0	0
S	201	255	0	0
S	202	255	0	0
S	203	255	0	0
S	204	255	0	0
S	205	255	0	0
S	206	255	0	0
S	207	255	0	0
S	208	255	0	0
S	209	255	0	0
S	210	255	0	0
S	211	255	0	0
S	212	255	0	0
S	213	255	0	0
S	214	255	0	0
S	215	255	0	0
S	216	255	0	0
S	217	255	0	0
S	218	255	0	0
S	219	255	0	0
S	220	255	0	0
S	221	255	0	0
S	222	255	0	0
S	223	255	0	0
S	224	255	0	0
S	225	255	0	0
S	226	255	0	0
S	227	255	0	0
S	228	255	0	0
S	229	255	0	0
S	230	255	0	0
S	231	255	0	0
S	232	255	0	0
S	233	255	0	0
S	234	255	0	0
S	235	255	0	0
S	236	255	0	0
S	237	255	0	0
S	238	255	0	0
S	239	255	0	0
S	240	255	0	0
S	241	255	0	0
S	242	255	0	0
S	243	255	0	0
S	244	255	0	0
S	245	255	0	0
S	246	255	0	0
S	247	255	0	0
S	248	255	0	0
S	249	255	0	0
S	250	255	0	0
S	251	255	0	0
S	252	255	0	0
S	253	255	0	0
S	254	255	0	0
S	255	255	0	0
