# Supplementary material for: Disturbed neurovascular coupling in hemodialysis patients
Source: PeerJ. 2020 Apr 15;8:e8989. doi: 10.7717/peerj.8989 (PMC7166048; doi:10.7717/peerj.8989)
Supplement: Supplemental Information 1 — Data imagings (T map), subjects and clinical variables (CSV format) and software for nii format (mricron). [file peerj-08-8989-s001.zip › raw_data/software_for_nii_format/mricron/lut/testlinear.lut]

* s=byte	index	red	green	blue
S	0	255	255	255
S	1	255	254	252
S	2	255	253	249
S	3	255	252	246
S	4	255	251	243
S	5	255	251	240
S	6	255	250	237
S	7	255	249	234
S	8	255	248	231
S	9	255	247	228
S	10	255	246	225
S	11	255	245	222
S	12	255	244	219
S	13	255	243	216
S	14	255	242	213
S	15	255	242	210
S	16	255	241	207
S	17	255	240	204
S	18	255	239	201
S	19	255	238	198
S	20	255	237	195
S	21	255	236	192
S	22	255	235	189
S	23	255	234	186
S	24	255	233	183
S	25	255	233	180
S	26	255	232	177
S	27	255	231	174
S	28	255	230	171
S	29	255	229	168
S	30	255	228	165
S	31	255	227	162
S	32	255	226	159
S	33	255	225	156
S	34	255	224	153
S	35	255	224	150
S	36	255	223	147
S	37	255	222	144
S	38	255	221	141
S	39	255	220	138
S	40	255	219	135
S	41	255	218	132
S	42	255	217	129
S	43	255	216	126
S	44	255	215	123
S	45	255	215	120
S	46	255	214	117
S	47	255	213	114
S	48	255	212	111
S	49	255	211	108
S	50	255	210	105
S	51	255	209	102
S	52	255	208	99
S	53	255	207	96
S	54	255	206	93
S	55	255	206	90
S	56	255	205	87
S	57	255	204	84
S	58	255	203	81
S	59	255	202	78
S	60	255	201	75
S	61	255	200	72
S	62	255	199	69
S	63	255	198	66
S	64	255	197	63
S	65	255	196	60
S	66	255	196	57
S	67	255	195	54
S	68	255	194	51
S	69	255	193	48
S	70	255	192	45
S	71	255	191	42
S	72	255	190	39
S	73	255	189	36
S	74	255	188	33
S	75	255	187	30
S	76	255	187	27
S	77	255	186	24
S	78	255	185	21
S	79	255	184	18
S	80	255	183	15
S	81	255	182	12
S	82	255	181	9
S	83	255	180	6
S	84	255	179	3
S	85	255	179	0
S	86	255	179	0
S	87	255	177	0
S	88	255	176	0
S	89	255	175	0
S	90	255	174	0
S	91	255	172	0
S	92	255	171	0
S	93	255	170	0
S	94	255	169	0
S	95	255	168	0
S	96	255	166	0
S	97	255	165	0
S	98	255	164	0
S	99	255	163	0
S	100	255	162	0
S	101	255	160	0
S	102	255	159	0
S	103	255	158	0
S	104	255	157	0
S	105	255	155	0
S	106	255	154	0
S	107	255	153	0
S	108	255	152	0
S	109	255	151	0
S	110	255	149	0
S	111	255	148	0
S	112	255	147	0
S	113	255	146	0
S	114	255	145	0
S	115	255	143	0
S	116	255	142	0
S	117	255	141	0
S	118	255	140	0
S	119	255	138	0
S	120	255	137	0
S	121	255	136	0
S	122	255	135	0
S	123	255	134	0
S	124	255	132	0
S	125	255	131	0
S	126	255	130	0
S	127	255	129	0
S	128	255	128	0
S	129	255	126	0
S	130	255	125	0
S	131	255	124	0
S	132	255	123	0
S	133	255	121	0
S	134	255	120	0
S	135	255	119	0
S	136	255	118	0
S	137	255	117	0
S	138	255	115	0
S	139	255	114	0
S	140	255	113	0
S	141	255	112	0
S	142	255	110	0
S	143	255	109	0
S	144	255	108	0
S	145	255	107	0
S	146	255	106	0
S	147	255	104	0
S	148	255	103	0
S	149	255	102	0
S	150	255	101	0
S	151	255	100	0
S	152	255	98	0
S	153	255	97	0
S	154	255	96	0
S	155	255	95	0
S	156	255	94	0
S	157	255	92	0
S	158	255	91	0
S	159	255	90	0
S	160	255	89	0
S	161	255	87	0
S	162	255	86	0
S	163	255	85	0
S	164	255	84	0
S	165	255	83	0
S	166	255	81	0
S	167	255	80	0
S	168	255	79	0
S	169	255	78	0
S	170	255	77	0
S	171	255	77	0
S	172	255	76	0
S	173	255	75	0
S	174	255	74	0
S	175	255	73	0
S	176	255	72	0
S	177	255	71	0
S	178	255	70	0
S	179	255	69	0
S	180	255	68	0
S	181	255	67	0
S	182	255	66	0
S	183	255	66	0
S	184	255	65	0
S	185	255	64	0
S	186	255	63	0
S	187	255	62	0
S	188	255	61	0
S	189	255	60	0
S	190	255	59	0
S	191	255	58	0
S	192	255	57	0
S	193	255	56	0
S	194	255	56	0
S	195	255	55	0
S	196	255	54	0
S	197	255	53	0
S	198	255	52	0
S	199	255	51	0
S	200	255	50	0
S	201	255	49	0
S	202	255	48	0
S	203	255	47	0
S	204	255	46	0
S	205	255	46	0
S	206	255	45	0
S	207	255	44	0
S	208	255	43	0
S	209	255	42	0
S	210	255	41	0
S	211	255	40	0
S	212	255	39	0
S	213	255	38	0
S	214	255	37	0
S	215	255	36	0
S	216	255	36	0
S	217	255	35	0
S	218	255	34	0
S	219	255	33	0
S	220	255	32	0
S	221	255	31	0
S	222	255	30	0
S	223	255	29	0
S	224	255	28	0
S	225	255	27	0
S	226	255	26	0
S	227	255	25	0
S	228	255	25	0
S	229	255	24	0
S	230	255	23	0
S	231	255	22	0
S	232	255	21	0
S	233	255	20	0
S	234	255	19	0
S	235	255	18	0
S	236	255	17	0
S	237	255	16	0
S	238	255	15	0
S	239	255	15	0
S	240	255	14	0
S	241	255	13	0
S	242	255	12	0
S	243	255	11	0
S	244	255	10	0
S	245	255	9	0
S	246	255	8	0
S	247	255	7	0
S	248	255	6	0
S	249	255	5	0
S	250	255	5	0
S	251	255	4	0
S	252	255	3	0
S	253	255	2	0
S	254	255	1	0
S	255	255	0	0
