# Supplementary material for: Disturbed neurovascular coupling in hemodialysis patients
Source: PeerJ. 2020 Apr 15;8:e8989. doi: 10.7717/peerj.8989 (PMC7166048; doi:10.7717/peerj.8989)
Supplement: Supplemental Information 1 — Data imagings (T map), subjects and clinical variables (CSV format) and software for nii format (mricron). [file peerj-08-8989-s001.zip › raw_data/software_for_nii_format/mricron/lut/textlut.lut]

S	0	0	0	0
S	1	30	30	30
S	2	50	50	50
S	3	30	30	30
S	4	30	30	30
S	5	30	30	30
S	6	30	30	30
S	7	30	30	30
S	8	30	30	30
S	9	168	168	168
S	10	168	168	168
S	11	168	168	168
S	12	168	168	168
S	13	168	168	168
S	14	168	168	168
S	15	168	168	168
S	16	168	168	168
S	17	168	168	168
S	18	168	168	168
S	19	168	168	168
S	20	168	168	168
S	21	168	168	168
S	22	168	168	148
S	23	80	80	80
S	24	0	102	0
S	25	0	102	0
S	26	0	0	102
S	27	0	0	102
S	28	102	102	0
S	29	102	102	0
S	30	102	0	102
S	31	102	0	102
S	32	0	102	102
S	33	0	102	102
S	34	102	51	0
S	35	102	51	0
S	36	51	102	0
S	37	51	102	0
S	38	51	0	102
S	39	51	0	102
S	40	0	51	102
S	41	0	51	102
S	42	153	0	0
S	43	153	0	0
S	44	0	153	0
S	45	0	153	0
S	46	204	0	0
S	47	204	0	0
S	48	153	153	0
S	49	153	153	0
S	50	153	0	153
S	51	153	0	153
S	52	0	153	153
S	53	0	153	153
S	54	153	77	0
S	55	153	77	0
S	56	77	153	0
S	57	77	153	0
S	58	77	0	153
S	59	77	0	153
S	60	0	77	153
S	61	0	77	153
S	62	0	128	255
S	63	0	128	255
S	64	0	204	0
S	65	0	204	0
S	66	0	0	204
S	67	0	0	204
S	68	204	204	0
S	69	204	204	0
S	70	204	0	204
S	71	204	0	204
S	72	0	204	204
S	73	0	204	204
S	74	204	102	0
S	75	204	102	0
S	76	102	204	0
S	77	102	204	0
S	78	102	0	204
S	79	102	0	204
S	80	0	102	204
S	81	0	102	204
S	82	255	0	0
S	83	255	0	0
S	84	0	255	0
S	85	0	255	0
S	86	0	0	255
S	87	0	0	255
S	88	255	255	0
S	89	255	255	0
S	90	255	0	255
S	91	255	0	255
S	92	0	255	255
S	93	0	255	255
S	94	255	128	0
S	95	255	128	0
S	96	128	255	0
S	97	128	255	0
S	98	128	0	255
S	99	128	0	255
S	100	0	128	255
S	101	0	128	255
S	102	0	0	0
S	103	0	0	0
S	104	0	0	0
S	105	0	0	0
S	106	0	0	0
S	107	0	0	0
S	108	0	0	0
S	109	0	0	0
S	110	0	0	0
S	111	0	0	0
S	112	0	0	0
S	113	0	0	0
S	114	0	0	0
S	115	0	0	0
S	116	0	0	0
S	117	0	0	0
S	118	0	0	0
S	119	0	0	0
S	120	0	0	0
S	121	0	0	0
S	122	0	0	0
S	123	0	0	0
S	124	0	0	0
S	125	0	0	0
S	126	0	0	0
S	127	0	0	0
S	128	0	0	0
S	129	0	0	0
S	130	0	0	0
S	131	0	0	0
S	132	0	0	0
S	133	0	0	0
S	134	0	0	0
S	135	0	0	0
S	136	0	0	0
S	137	0	0	0
S	138	0	0	0
S	139	0	0	0
S	140	0	0	0
S	141	0	0	0
S	142	0	0	0
S	143	0	0	0
S	144	0	0	0
S	145	0	0	0
S	146	0	0	0
S	147	0	0	0
S	148	0	0	0
S	149	0	0	0
S	150	0	0	0
S	151	0	0	0
S	152	0	0	0
S	153	0	0	0
S	154	0	0	0
S	155	0	0	0
S	156	0	0	0
S	157	0	0	0
S	158	0	0	0
S	159	0	0	0
S	160	0	0	0
S	161	0	0	0
S	162	0	0	0
S	163	0	0	0
S	164	0	0	0
S	165	0	0	0
S	166	0	0	0
S	167	0	0	0
S	168	0	0	0
S	169	0	0	0
S	170	0	0	0
S	171	0	0	0
S	172	0	0	0
S	173	0	0	0
S	174	0	0	0
S	175	0	0	0
S	176	0	0	0
S	177	0	0	0
S	178	0	0	0
S	179	0	0	0
S	180	0	0	0
S	181	0	0	0
S	182	0	0	0
S	183	0	0	0
S	184	0	0	0
S	185	0	0	0
S	186	0	0	0
S	187	0	0	0
S	188	0	0	0
S	189	0	0	0
S	190	0	0	0
S	191	0	0	0
S	192	0	0	0
S	193	0	0	0
S	194	0	0	0
S	195	0	0	0
S	196	0	0	0
S	197	0	0	0
S	198	0	0	0
S	199	0	0	0
S	200	0	0	0
S	201	0	0	0
S	202	0	0	0
S	203	0	0	0
S	204	0	0	0
S	205	0	0	0
S	206	0	0	0
S	207	0	0	0
S	208	0	0	0
S	209	0	0	0
S	210	0	0	0
S	211	0	0	0
S	212	0	0	0
S	213	0	0	0
S	214	0	0	0
S	215	0	0	0
S	216	0	0	0
S	217	0	0	0
S	218	0	0	0
S	219	0	0	0
S	220	0	0	0
S	221	0	0	0
S	222	0	0	0
S	223	0	0	0
S	224	0	0	0
S	225	0	0	0
S	226	0	0	0
S	227	0	0	0
S	228	0	0	0
S	229	0	0	0
S	230	0	0	0
S	231	0	0	0
S	232	0	0	0
S	233	0	0	0
S	234	0	0	0
S	235	0	0	0
S	236	0	0	0
S	237	0	0	0
S	238	0	0	0
S	239	0	0	0
S	240	0	0	0
S	241	0	0	0
S	242	0	0	0
S	243	0	0	0
S	244	0	0	0
S	245	0	0	0
S	246	0	0	0
S	247	0	0	0
S	248	0	0	0
S	249	0	0	0
S	250	0	0	0
S	251	0	0	0
S	252	0	0	0
S	253	0	0	0
S	254	0	0	0
S	255	0	0	0
