# Supplementary material for: Disturbed neurovascular coupling in hemodialysis patients
Source: PeerJ. 2020 Apr 15;8:e8989. doi: 10.7717/peerj.8989 (PMC7166048; doi:10.7717/peerj.8989)
Supplement: Supplemental Information 1 — Data imagings (T map), subjects and clinical variables (CSV format) and software for nii format (mricron). [file peerj-08-8989-s001.zip › raw_data/software_for_nii_format/mricron/mricron.ini]

[MRU]
file0=D:\jinmei_coupling_analysis\222.hdr
file1=D:\jinmei_coupling_analysis\222.hdr
file2=D:\software\mricron\templates\aal.nii.gz
file3=E:\Jinmei\vbm\CAT_vbm\cat_vbm_smoothed\smwp1HC011.nii
file4=D:\data_processing\fMRI\FunImg\HC003\20181021_191737FMRIBOLDWWJ201809LIHAOs004a1001.nii
file5=D:\data_processing\DMN_ROIs\Angular_R.nii
file6=D:\data_processing\fMRI\FunImg\HC011\20181019_222058FMRIBOLDWWJ201809YANGXIs004a1001.nii
file7=D:\data_processing\fMRI\FunImg\HC001\20181015_200327FMRIBOLDWWJ201809JINHUAs004a1001.nii
file8=D:\data_processing\used and symmetric mask\MNI152_T1_1mm.nii
file9=D:\data_processing\fMRI\FunImg\HC002\20181019_183233FMRIBOLDWWJ201809LILIs004a1001.nii
file10=D:\data_processing\used and symmetric mask\MNI152_T1_1mm_brain.nii
file11=D:\training\ICA\ICA\ICA_result\Intra_IC\output_NC_PT.nii
file12=C:\Users\ASUS\Desktop\lulu\cbf_alff\zALFFMap_HC022.nii

[STR]
FSLBASE=/usr/local/fsl
FSLOUTPUTTYPE=FSLOUTPUTTYPE=NIFTI_GZ

[BOOL]
LoadUInt16asFloat32=1
Reslice=0
ResliceOrtho=1
ShowDraw=0
ThinPen=1
Smooth2D=1
XBar=0
OverlaySmooth=1
LRmirror=0
Yoke=1
SingleRow=0
FlipAx=0
FlipSag=0

[INT]
FontSize=12
SaveImgFilter=2
SaveVoiFilter=2
PlanarRGB=2
MaxDim=384
LicenseID=0
Zoom=0
LUT=0
XBarGap=10
XBarThick=5
XBarClr=255
VOIClr=255
BGTransPct=20
OverlayTransPct=0
MaxThreads=8
LesionDilate=8
LesionSmooth=3
SigDigits=5
ImageSeparation=0
SPMDefaultsStatsFmriT=16
SPMDefaultsStatsFmriT0=1
