# Supplementary material for: Disturbed neurovascular coupling in hemodialysis patients
Source: PeerJ. 2020 Apr 15;8:e8989. doi: 10.7717/peerj.8989 (PMC7166048; doi:10.7717/peerj.8989)
Supplement: Supplemental Information 1 — Data imagings (T map), subjects and clinical variables (CSV format) and software for nii format (mricron). [file peerj-08-8989-s001.zip › raw_data/software_for_nii_format/mricron/mricron32.ini]

[STR]
FSLDIR=
FSLOUTPUTTYPE=
[MRU]
file0=D:\software\mricron\templates\natbrainlab.nii.gz
file1=
file2=
file3=
file4=
file5=
[BOOL]
AutoFill=0
FlipAx=0
FlipSag=0
LRmirror=0
OverlaySmooth=1
Reslice=0
ResliceOrtho=1
ShowDraw=0
SingleRow=0
Smooth2D=0
ThinPen=1
XBar=1
Yoke=0
[INT]
BGTransPct=0
ImageSeparation=0
LesionSmooth=3
LesionDilate=8
LicenseID=0
LUT=0
MaxDim=512
MaxThreads=8
OverlayTransPct=-1
SigDigits=5
SPMDefaultsStatsFmriT=16
SPMDefaultsStatsFmriT0=1
TabletPressure=70
TabletErasePressure=30
FontSize=12
XBarGap=7
XBarThick=3
Zoom=0
PlanarRGB=2
[CLR]
VOIClr=FF0000
XBarClr=0000FF
