# Supplementary material for: Disturbed neurovascular coupling in hemodialysis patients
Source: PeerJ. 2020 Apr 15;8:e8989. doi: 10.7717/peerj.8989 (PMC7166048; doi:10.7717/peerj.8989)
Supplement: Supplemental Information 1 — Data imagings (T map), subjects and clinical variables (CSV format) and software for nii format (mricron). [file peerj-08-8989-s001.zip › raw_data/software_for_nii_format/mricron/multislice/default.ini]

[STR]
Slices=88,92,96,100,104,108,112,116

[BOOL]
OrthoView=1
SliceLabel=0

[INT]
Orient=1
OverslicePct=0
