# Supplementary material for: Disturbed neurovascular coupling in hemodialysis patients
Source: PeerJ. 2020 Apr 15;8:e8989. doi: 10.7717/peerj.8989 (PMC7166048; doi:10.7717/peerj.8989)
Supplement: Supplemental Information 1 — Data imagings (T map), subjects and clinical variables (CSV format) and software for nii format (mricron). [file peerj-08-8989-s001.zip › raw_data/software_for_nii_format/mricron/npm.ini]

[BOOL]
computettest=1
computebm=0
isShowRandomizationTable=0
countlesionpatterns=1
ROI=1

[INT]
TFCE=0
CacheMB=512
nPermute=2000
nThread=8
