# Supplementary material for: Disturbed neurovascular coupling in hemodialysis patients
Source: PeerJ. 2020 Apr 15;8:e8989. doi: 10.7717/peerj.8989 (PMC7166048; doi:10.7717/peerj.8989)
Supplement: Supplemental Information 1 — Data imagings (T map), subjects and clinical variables (CSV format) and software for nii format (mricron). [file peerj-08-8989-s001.zip › raw_data/software_for_nii_format/mricron/render/default.ini]

[BOOL]
SmoothBG=1
SmoothOverlay=1
Trilinear=1
ShowCutout=1
FlipLR=0

[INT]
OverlayFromBGSurface=0
Azimuth=100
Elevation=50
BGSurface=0
OverlaySurface=1
BGDepth=16
OverlayDepth=8
CutoutBias=4
ShadePct=0
cutoutLUTindex=0
CutoutLoFrac1=500
CutoutHiFrac1=1000
CutoutLoFrac2=600
CutoutHiFrac2=1000
CutoutLoFrac3=400
CutoutHiFrac3=1000
Bias=67
Gain=41
