# Supplementary material for: Disturbed neurovascular coupling in hemodialysis patients
Source: PeerJ. 2020 Apr 15;8:e8989. doi: 10.7717/peerj.8989 (PMC7166048; doi:10.7717/peerj.8989)
Supplement: Supplemental Information 1 — Data imagings (T map), subjects and clinical variables (CSV format) and software for nii format (mricron). [file peerj-08-8989-s001.zip › raw_data/software_for_nii_format/mricron/templates/AICHAmc.nii.txt]

1 G_Frontal_Sup-1 2
2 G_Frontal_Sup-2 3
3 G_Frontal_Sup-3 4
4 S_Sup_Frontal-1 5
5 S_Sup_Frontal-2 6
6 S_Sup_Frontal-3 7
7 S_Sup_Frontal-4 8
8 S_Sup_Frontal-5 9
9 S_Sup_Frontal-6 10
10 G_Frontal_Mid-1 11
11 G_Frontal_Mid-2 12
12 G_Frontal_Mid-3 13
13 G_Frontal_Mid-4 14
14 G_Frontal_Mid-5 15
15 S_Inf_Frontal-1 16
16 S_Inf_Frontal-2 17
17 G_Frontal_Inf_Tri-1 18
18 G_Frontal_Sup_Orb-1 19
19 G_Frontal_Mid_Orb-1 20
20 G_Frontal_Mid_Orb-2 21
21 G_Frontal_Inf_Orb-1 22
22 G_Frontal_Inf_Orb-2 23
23 S_Orbital-1 24
24 S_Orbital-2 25
25 S_Olfactory-1 26
26 S_Precentral-1 27
27 S_Precentral-2 28
28 S_Precentral-3 29
29 S_Precentral-4 30
30 S_Precentral-5 31
31 S_Precentral-6 32
32 S_Rolando-1 33
33 S_Rolando-2 34
34 S_Rolando-3 35
35 S_Rolando-4 36
36 S_Postcentral-1 37
37 S_Postcentral-2 38
38 S_Postcentral-3 39
39 G_Parietal_Sup-1 40
40 G_Parietal_Sup-2 41
41 G_Parietal_Sup-3 42
42 G_Parietal_Sup-4 43
43 G_Parietal_Sup-5 44
44 G_Supramarginal-1 45
45 G_SupraMarginal-2 46
46 G_Supramarginal-3 47
47 G_Supramarginal-4 48
48 G_SupraMarginal-5 49
49 G_SupraMarginal-6 50
50 G_SupraMarginal-7 51
51 G_Angular-1 52
52 G_Angular-2 53
53 G_Angular-3 54
54 G_Parietal_Inf-1 55
55 S_Intraparietal-1 56
56 S_Intraparietal-2 57
57 S_Intraparietal-3 58
58 S_Intraoccipital-1 59
59 G_Occipital_Pole-1 60
60 G_Occipital_Lat-1 61
61 G_Occipital_Lat-2 62
62 G_Occipital_Lat-3 63
63 G_Occipital_Lat-4 64
64 G_Occipital_Lat-5 65
65 G_Occipital_Sup-1 66
66 G_Occipital_Sup-2 67
67 G_Occipital_Mid-1 68
68 G_Occipital_Mid-2 69
69 G_Occipital_Mid-3 70
70 G_Occipital_Mid-4 71
71 G_Occipital_Inf-1 72
72 G_Occipital_Inf-2 73
73 G_Insula-anterior-1 74
74 G_Insula-anterior-2 75
75 G_Insula-anterior-3 76
76 G_Insula-anterior-4 77
77 G_Insula-anterior-5 78
78 G_Insula-posterior-1 79
79 G_Rolandic_Oper-1 80
80 G_Rolandic_Oper-2 81
81 G_Temporal_Sup-1 82
82 G_Temporal_Sup-2 83
83 G_Temporal_Sup-3 84
84 G_Temporal_Sup-4 85
85 S_Sup_Temporal-1 86
86 S_Sup_Temporal-2 87
87 S_Sup_Temporal-3 88
88 S_Sup_Temporal-4 89
89 S_Sup_Temporal-5 90
90 G_Temporal_Mid-1 91
91 G_Temporal_Mid-2 92
92 G_Temporal_Mid-3 93
93 G_Temporal_Mid-4 94
94 G_Temporal_Inf-1 95
95 G_Temporal_Inf-2 96
96 G_Temporal_Inf-3 97
97 G_Temporal_Inf-4 98
98 G_Temporal_Inf-5 99
99 G_Temporal_Pole_Sup-1 100
100 G_Temporal_Pole_Sup-2 101
101 G_Temporal_Pole_Mid-1 102
102 G_Temporal_Pole_Mid-2 103
103 G_Temporal_Pole_Mid-3 104
104 G_Frontal_Sup_Medial-1 105
105 G_Frontal_Sup_Medial-2 106
106 G_Frontal_Sup_Medial-3 107
107 S_Anterior_Rostral-1 108
108 G_Frontal_Med_Orb-1 109
109 G_Frontal_Med_Orb-2 110
110 G_subcallosal-1 111
111 G_Supp_Motor_Area-1 112
112 G_Supp_Motor_Area-2 113
113 G_Supp_Motor_Area-3 114
114 S_Cingulate-1 115
115 S_Cingulate-2 116
116 S_Cingulate-3 117
117 S_Cingulate-4 118
118 S_Cingulate-5 119
119 S_Cingulate-6 120
120 S_Cingulate-7 121
121 G_Cingulum_Ant-1 122
122 G_Cingulum_Ant-2 123
123 G_Cingulum_Mid-1 124
124 G_Cingulum_Mid-2 125
125 G_Cingulum_Mid-3 126
126 G_Cingulum_Post-1 127
127 G_Cingulum_Post-2 128
128 G_Cingulum_Post-3 129
129 G_Paracentral_Lobule-1 130
130 G_Paracentral_Lobule-2 131
131 G_Paracentral_Lobule-3 132
132 G_Paracentral_Lobule-4 133
133 G_Precuneus-1 134
134 G_Precuneus-2 135
135 G_Precuneus-3 136
136 G_Precuneus-4 137
137 G_Precuneus-5 138
138 G_Precuneus-6 139
139 G_Precuneus-7 140
140 G_Precuneus-8 141
141 G_Precuneus-9 142
142 S_Parietooccipital-1 143
143 S_Parietooccipital-2 144
144 S_Parietooccipital-3 145
145 S_Parietooccipital-4 146
146 S_Parietooccipital-5 147
147 S_Parietooccipital-6 148
148 G_Cuneus-1 149
149 G_Cuneus-2 150
150 G_Calcarine-1 151
151 G_Calcarine-2 152
152 G_Calcarine-3 153
153 G_Lingual-1 154
154 G_Lingual-2 155
155 G_Lingual-3 156
156 G_Lingual-4 157
157 G_Lingual-5 158
158 G_Lingual-6 159
159 G_Hippocampus-1 160
160 G_Hippocampus-2 161
161 G_ParaHippocampal-1 162
162 G_ParaHippocampal-2 163
163 G_ParaHippocampal-3 164
164 G_ParaHippocampal-4 165
165 G_ParaHippocampal-5 166
166 G_Fusiform-1 167
167 G_Fusiform-2 168
168 G_Fusiform-3 169
169 G_Fusiform-4 170
170 G_Fusiform-5 171
171 G_Fusiform-6 172
172 G_Fusiform-7 173
173 N_Amygdala-1 174
174 N_Caudate-1 175
175 N_Caudate-2 176
176 N_Caudate-3 177
177 N_Caudate-4 178
178 N_Caudate-5 179
179 N_Caudate-6 180
180 N_Caudate-7 181
181 N_Pallidum-1 182
182 N_Putamen-2 183
183 N_Putamen-3 184
184 N_Thalamus-1 185
185 N_Thalamus-2 186
186 N_Thalamus-3 187
187 N_Thalamus-4 188
188 N_Thalamus-5 189
189 N_Thalamus-6 190
190 N_Thalamus-7 191
191 N_Thalamus-8 192
192 N_Thalamus-9 193
