# Supplementary material for: Disturbed neurovascular coupling in hemodialysis patients
Source: PeerJ. 2020 Apr 15;8:e8989. doi: 10.7717/peerj.8989 (PMC7166048; doi:10.7717/peerj.8989)
Supplement: Supplemental Information 1 — Data imagings (T map), subjects and clinical variables (CSV format) and software for nii format (mricron). [file peerj-08-8989-s001.zip › raw_data/software_for_nii_format/mricron/templates/JHU-WhiteMatter-labels-1mm.nii.txt]

0	Unclassified
1	Middle_cerebellar_peduncle
2	Pontine_crossing_tract_(a_part_of_MCP)
3	Genu_of_corpus_callosum
4	Body_of_corpus_callosum
5	Splenium_of_corpus_callosum
6	Fornix_(column_and_body_of_fornix)
7	Corticospinal_tract_R
8	Corticospinal_tract_L
9	Medial_lemniscus_R
10	Medial_lemniscus_L
11	Inferior_cerebellar_peduncle_R
12	Inferior_cerebellar_peduncle_L
13	Superior_cerebellar_peduncle_R
14	Superior_cerebellar_peduncle_L
15	Cerebral_peduncle_R
16	Cerebral_peduncle_L
17	Anterior_limb_of_internal_capsule_R
18	Anterior_limb_of_internal_capsule_L
19	Posterior_limb_of_internal_capsule_R
20	Posterior_limb_of_internal_capsule_L
21	Retrolenticular_part_of_internal_capsule_R
22	Retrolenticular_part_of_internal_capsule_L
23	Anterior_corona_radiata_R
24	Anterior_corona_radiata_L
25	Superior_corona_radiata_R
26	Superior_corona_radiata_L
27	Posterior_corona_radiata_R
28	Posterior_corona_radiata_L
29	Posterior_thalamic_radiation_(include_optic_radiation)_R
30	Posterior_thalamic_radiation_(include_optic_radiation)_L
31	Sagittal_stratum_(include_inferior_longitidinal_fasciculus_and_inferior_fronto-occipital_fasciculus)_R
32	Sagittal_stratum_(include_inferior_longitidinal_fasciculus_and_inferior_fronto-occipital_fasciculus)_L
33	External_capsule_R
34	External_capsule_L
35	Cingulum_(cingulate_gyrus)_R
36	Cingulum_(cingulate_gyrus)_L
37	Cingulum_(hippocampus)_R
38	Cingulum_(hippocampus)_L
39	Fornix_(cres)_/_Stria_terminalis_(can_not_be_resolved_with_current_resolution)_R
40	Fornix_(cres)_/_Stria_terminalis_(can_not_be_resolved_with_current_resolution)_L
41	Superior_longitudinal_fasciculus_R
42	Superior_longitudinal_fasciculus_L
43	Superior_fronto-occipital_fasciculus_(could_be_a_part_of_anterior_internal_capsule)_R
44	Superior_fronto-occipital_fasciculus_(could_be_a_part_of_anterior_internal_capsule)_L
45	Uncinate_fasciculus_R
46	Uncinate_fasciculus_L
47	Tapetum_R
48	Tapetum_L
